# Supplementary material for: Substrate-Induced Response in Biogas Process Performance and Microbial Community Relates Back to Inoculum Source
Source: Microorganisms. 2018 Aug 5;6(3):80. doi: 10.3390/microorganisms6030080 (PMC6163493; doi:10.3390/microorganisms6030080)
Supplement: Supplementary file 1 [file microorganisms-06-00080-s001.zip]

Archive with 7 entries (7 files):
- Figure S1.docx
- Figure S2.docx
- Figure S3.docx
- Figure S4.docx
- Figure S5.docx
- Figure S6.docx
- Table S1.docx
